# Supplementary material for: The 203 kbp Mitochondrial Genome of the Phytopathogenic Fungus Sclerotinia borealis Reveals Multiple Invasions of Introns and Genomic Duplications
Source: PLoS One. 2014 Sep 12;9(9):e107536. doi: 10.1371/journal.pone.0107536 (PMC4162613; doi:10.1371/journal.pone.0107536)
Supplement: Table S4 — List of ORFs identified in S. borealis mitochondrial genome. (XLS) [file pone.0107536.s006.xls]

## Sheet: Итог
	Table S4. List of ORFs identified in S. borealis mitochondrial genome
	Within intron	Start	End	Gene ID	Annotation	Domains	Best BLASTP hit (ID)	Identity (%)	Position of alignment in S. borealis protein	Position of alignment in subject protein	Best BLASTP hit (description)
rnl		1	13441	SBORM_0001	rnl
	rnl-i2	1639	2136	SBORM_0002	HEG-like	full GIY-YIG	ref|NP_074922.1|	51	3..137 of 165	23..159 of 231	orf231 [Podospora anserina]
	rnl-i4	3666	4523	SBORM_0003	HEG-like	full GIY-YIG	ref|YP_005351165.1|	72	45..284 of 285	28..267 of 270	orf813, partial (mitochondrion) [Peltigera malacea]
	rnl-i7	7077	8834	SBORM_0004	rps3		gb|AGN49003.1|	85	1..585 of 585	1..588 of 588	ribosomal protein S3 (mitochondrion) [Botrytis cinerea B05.10]
	rnl-i8	9783	10616	SBORM_0005	HEG-like	full GIY-YIG	emb|CCQ18569.2|	46	27..181 of 277	48..202 of 303	intronic ORF at intron of cox2, partial [Ganoderma lucidum]
		11782	12588	SBORM_0006	HEG-like	full GIY-YIG	ref|NP_074951.1|	33	2..253 of 268	17..293 of 305	orf305 [Podospora anserina]
		13613	13683	SBORM_0007	tRNA-Thr
		13866	13938	SBORM_0008	tRNA-Glu
		13968	14038	SBORM_0009	tRNA-Met
		14081	14153	SBORM_0010	tRNA-Met
		14314	14396	SBORM_0011	tRNA-Leu
		15450	15905	SBORM_0012	HEG-like	partial GIY-YIG	ref|YP_007507082.1|	53	3..78 of 151	62..137 of 353	GIY-YIG endonuclease (mitochondrion) [Ceratocystis cacaofunesta]
		17398	17470	SBORM_0013	tRNA-Phe
		17642	17726	SBORM_0014	tRNA-Leu
		18551	18624	SBORM_0015	tRNA-Gln
		18845	18916	SBORM_0016	tRNA-His
		19802	19874	SBORM_0017	tRNA-Met
		20914	21288	SBORM_0104	hypothetical protein
		22818	21772	SBORM_0018	hypothetical protein	partial DNAPOL	ref|YP_005351174.1|	45	1..343 of 348	327..660 of 697	DNA polymerase type B2 (mitochondrion) [Peltigera malacea]
		23789	24328	SBORM_0019	hypothetical protein	partial RNAPOL	ref|NP_049543.1|	29	10..163 of 179	134..304 of 896	RNA polymerase [Neurospora intermedia]
		24594	24665	SBORM_0020	tRNA-Cys
		27507	27806	SBORM_0021	hypothetical protein
		28109	28480	SBORM_0022	hypothetical protein
cox1		32503	64148	SBORM_0023	cox1		ref|YP_004733034.1|	90	17..586 of 690	2..566 of 573	cytochrome c oxidase subunit I (mitochondrion) [Phialocephala subalpina]
	cox1_i1	32902	34617	SBORM_0024	HEG-like	full GIY-YIG	ref|YP_005351177.1|	65	403..570 of 571	152..321 of 321	orf966 (mitochondrion) [Peltigera malacea]
	cox1_i2	37283	37993	SBORM_0025	HEG-like	full GIY-YIG	ref|YP_008964977.1|	80	1..236 of 236	40..275 of 275	GIY-YIG intron encoded protein (mitochondrion) [Annulohypoxylon stygium]
	cox1_i4	39984	40913	SBORM_0026	HEG-like	full LAGLIDADG	ref|YP_008965418.1|	72	1..309 of 309	1..314 of 314	LAGLIDADG (mitochondrion) [Rhynchosporium secalis]
	cox1_i5	42204	42770	SBORM_0027	HEG-like	full LAGLIDADG	ref|YP_008475039.1|	86	1..175 of 188	145..319 of 319	putative LAGLIDADG endonuclease, partial (mitochondrion) [Candida oxycetoniae]
	cox1_i6	43188	43898	SBORM_0028	HEG-like	full LAGLIDADG	ref|XP_007718743.1|	49	44..216 of 236	13..187 of 202	hypothetical protein COCCADRAFT_112931 [Bipolaris zeicola 26-R-13]
		44240	45190	SBORM_0029	HEG-like	full LAGLIDADG	ref|YP_008965453.1|	57	86..316 of 316	24..252 of 254	LAGLIDADG (mitochondrion) [Rhynchosporium secalis]
	cox1_i7	46141	46851	SBORM_0030	HEG-like	full GIY-YIG	ref|NP_074922.1|	45	35..233 of 236	21..225 of 231	orf231 [Podospora anserina]
		48055	48855	SBORM_0031	HEG-like	full GIY-YIG	ref|NP_074951.1|	40	15..262 of 266	51..304 of 305	orf305 [Podospora anserina]
	cox1_i9	53765	54208	SBORM_0105	hypothetical protein
	cox1_i10	54536	55183	SBORM_0106	HEG-like	full GIY-YIG	ref|XP_003837017.1|	61	3..214 of 215	10..241 of 384	similar to GIY COI i14 grp IB protein [Leptosphaeria maculans JN3]
		56049	56903	SBORM_0032	HEG-like	full GIY-YIG	ref|NP_074922.1|	37	1..278 of 284	1..225 of 231	orf231 [Podospora anserina]
		57430	57882	SBORM_0033	HEG-like	partial GIY-YIG	gb|AGN49009.1|	83	1..144 of 150	308..451 of 453	GIY-YIG endonuclease (mitochondrion) [Botrytis cinerea B05.10]
	cox1_i11	59007	60005	SBORM_0034	HEG-like	full LAGLIDADG	ref|YP_001249330.1|	39	12..331 of 332	87..405 of 410	LAGLIDADG endonuclease, partial (mitochondrion) [Fusarium graminearum]
	cox1_i12	61057	61878	SBORM_0035	HEG-like	full LAGLIDADG	ref|YP_007507054.1|	43	89..268 of 273	62..243 of 486	LAGLIDADG endonuclease (mitochondrion) [Ceratocystis cacaofunesta]
		61971	62273	SBORM_0107	HEG-like	partial LAGLIDADG	ref|NP_074952.1|	45	5..97 of 100	316..413 of 471	orf471 [Podospora anserina]
	cox1_i13	62844	63143	SBORM_0036	HEG-like	partial GIY-YIG	ref|YP_007374878.1|	45	1..88 of 99	174..260 of 266	hypothetical protein PRA_mt0037 (mitochondrion) [Phlebia radiata]
nad4		65551	68406	SBORM_0037	nad4		gb|AGN49012.1|	92	13..489 of 489	13..489 of 489	NADH dehydrogenase subunit 4 (mitochondrion) [Botrytis cinerea B05.10]
	nad4_i1	66154	67338	SBORM_0038	HEG-like	full LAGLIDADG	ref|YP_005088121.1|	71	1..389 of 394	31..421 of 429	nad4-i1 gene product, partial (mitochondrion) [Fusarium solani]
		69864	70790	SBORM_0039	hypothetical protein		ref|XP_007293770.1|	28	17..298 of 308	60..336 of 368	hypothetical protein MBM_05881 [Marssonina brunnea f. sp. 'multigermtubi' MB_m1]
cob		71223	88355	SBORM_0040	cob		dbj|BAE96292.1|	98	1..387 of 398	1..387 of 391	cytochrome b (mitochondrion) (mitochondrion) [Botrytis cinerea] dbj|BAE96293.1|
	cob_i1	72255	72560	SBORM_0108	HEG-like	partial LAGLIDAG	ref|XP_007718740.1|	60	2..82 of 101	14..93 of 185	hypothetical protein COCCADRAFT_112927, partial [Bipolaris zeicola 26-R-13]
		73732	74271	SBORM_0041	HEG-like	partial LAGLIDAG	ref|YP_001249317.1|	82	1..179 of 179	310..488 of 488	LAGLIDADG endonuclease (mitochondrion) [Fusarium graminearum]
		74377	74727	SBORM_0132	hypothetical protein		emb|CDL73129.1|	64	41..109 of 116	4..76 of 81	unclassified [Fusarium pseudograminearum CS3427]
	cob_i2	75090	76016	SBORM_0042	HEG-like	full GIY-YIG	gb|ABS84167.1|	62	58..307 of 308	42..291 of 293	GIY-YIG endonuclease [Fusarium oxysporum]
	cob_i4	82012	82659	SBORM_0043	hypothetical protein		ref|YP_001249322.1|	30	10..206 of 215	225..414 of 422	hypothetical protein GizefMp09 (mitochondrion) [Fusarium graminearum]
	cob_i5	85007	85537	SBORM_0109	hypothetical protein
		90366	91004	SBORM_0044	hypothetical protein	atp9 fusion	ref|YP_005353063.1|	93	1..74 of 212	1..74 of 74	ATP synthase subunit 9 (mitochondrion) [Aspergillus fumigatus]
		91316	91675	SBORM_0110	hypothetical protein
		91930	92000	SBORM_0045	tRNA-Arg
nad1		92323	104472	SBORM_0046	nad1		ref|YP_008965393.1|	86	1..362 of 363	1..359 of 360	Nad1 (mitochondrion) [Rhynchosporium orthosporum]
	nad1_i1	94719	95078	SBORM_0111	HEG-like	partial GIY-YIG	ref|NP_074957.1|	52	1..118 of 119	356..472 of 473	orf473 [Podospora anserina]
	nad1_i4	100211	100657	SBORM_0112	HEG-like	partial GIY-YIG
		101043	101387	SBORM_0113	HEG-like	partial GIY-YIG
		104826	105437	SBORM_0047	HEG-like	partial GIY-YIG	ref|XP_007718687.1|	35	2..194 of 203	66..261 of 264	hypothetical protein COCCADRAFT_42118 [Bipolaris zeicola 26-R-13]
atp8		106305	106451	SBORM_0048	atp8		gb|AGN49023.1|	100	1..48 of 48	1..48 of 48	ATP synthase subunit 8 (mitochondrion) [Botrytis cinerea B05.10]
atp6		107253	112818	SBORM_0049	atp6		gb|AGN49024.1|	91	1..256 of 256	1..265 of 265	ATP synthase subunit 6 (mitochondrion) (mitochondrion) [Botrytis cinerea B05.10]
	atp6_i1	107358	107558	SBORM_0114	HEG-like	partial LAGLIDADG	gb|AAC48982.1|	56	1..63 of 66	1..75 of 420	ORF1 (mitochondrion) [Sclerotinia sclerotiorum]
		108070	108381	SBORM_0115	HEG-like	partial LAGLIDADG	gb|AHY04977.1|	55	2..90 of 103	117..205 of 314	hypothetical protein (mitochondrion) [Magnusiomyces magnusii]
		108607	108936	SBORM_0133	hypothetical protein
		116806	117189	SBORM_0116	hypothetical protein
		117552	118430	SBORM_0050	hypothetical protein
atp9		119783	120007	SBORM_0051	atp9		ref|YP_005353063.1|	95	1..74 of 74	1..74 of 74	ATP synthase subunit 9 (mitochondrion) [Aspergillus fumigatus]
		120007	121773	SBORM_0052	hypothetical protein
		122414	122737	SBORM_0053	hypothetical protein
		124700	124771	SBORM_0054	tRNA-Lys
		124815	124885	SBORM_0055	tRNA-Gly
		124887	124959	SBORM_0056	tRNA-Asp
		124991	125070	SBORM_0057	tRNA-Ser
		125115	125185	SBORM_0058	tRNA-Trp
nad2		125186	136981	SBORM_0059	nad2		gb|AGN49027.1|	95	1..564 of 565	1..580 of 581	NADH dehydrogenase subunit 2 (mitochondrion) [Botrytis cinerea B05.10]
	nad2_i2	128100	128564	SBORM_0060	HEG-like	full LAGLIDADG	gb|AFM36681.1|	47	1..153 of 154	208..355 of 371	double motif LAGLIDADG homing endonuclease (mitochondrion) [Ophiostoma hyalothecium]
	nad2_i3	129413	129775	SBORM_0117	HEG-like	partial GIY-YIG	ref|YP_203356.1|	45	46..106 of 120	40..100 of 261	orf261 [Mortierella verticillata]
		131047	131448	SBORM_0061	HEG-like	full LAGLIDADG	ref|YP_008757687.1|	58	1..133 of 133	273..404 of 420	LAGLIDADG, partial (mitochondrion) [Fusarium circinatum]
	nad2_i4	132673	133353	SBORM_0062	HEG-like	full LAGLIDADG	emb|CCC14769.1|	44	3..225 of 226	105..295 of 400	unnamed protein product [Sordaria macrospora k-hell]
		133368	133814	SBORM_0138	HEG-like	partial LAGLIDADG	ref|XP_007335807.1|	63	29..140 of 148	107..219 of 222	hypothetical protein AGABI1DRAFT_103557 [Agaricus bisporus var. burnettii JB137-S8]
	nad2_i6	135550	136593	SBORM_0063	HEG-like	full LAGLIDADG	ref|YP_002213603.1|	35	64..345 of 347	19..307 of 308	LAGLI-DADG endonuclease [Cordyceps brongniartii]
nad3		136982	138872	SBORM_0064	nad3		ref|YP_008965369.1|	96	1..117 of 146	1..117 of 117	Nad3 (mitochondrion) [Rhynchosporium commune]
	nad3_i1	137499	138023	SBORM_0134	HEG-like	full LAGLIDADG	ref|NP_074914.1|	72	16..173 of 174	123..280 of 403	orf403 [Podospora anserina]
		137993	138472	SBORM_0118	HEG-like	full LAGLIDADG	ref|NP_074914.1|	65	32..157 of 159	277..402 of 403	orf403 [Podospora anserina]
cox2		139605	157188	SBORM_0066	cox2		gb|AGN49030.1|	96	13..252 of 252	13..253 of 253	cytochrome c oxidase subunit 2 (mitochondrion) [Botrytis cinerea B05.10]
	cox2_i1	140725	141303	SBORM_0135	HEG-like	full LAGLIDADG	ref|XP_007693849.1|	48	1..164 of 192	155..316 of 321	hypothetical protein COCMIDRAFT_111007 [Bipolaris oryzae ATCC 44560]
	cox2_i2	141889	142335	SBORM_0119	HEG-like	full GIY-YIG	ref|XP_003837014.1|	76	31..147 of 148	32..148 of 172	hypothetical protein LEMA_P124180.1 [Leptosphaeria maculans JN3]
	cox2_i3	145299	145664	SBORM_0120	HEG-like	full LAGLIDADG	emb|CDL73348.1|	71	1..84 of 121	107..190 of 500	Dod COII i2 grp IA protein (Fragment) n2 TaxPodospora anserina S mat+ RepIDQ02696_PODAN [Fusarium pseudograminearum CS5834]
		145929	146435	SBORM_0121	hypothetical protein		emb|CDL73348.1|	64	2..151 of 168	288..434 of 500	Dod COII i2 grp IA protein (Fragment) n2 TaxPodospora anserina S mat+ RepIDQ02696_PODAN [Fusarium pseudograminearum CS5834]
	cox2_i4	147706	148527	SBORM_0070	HEG-like	partial GIY-YIG	emb|CDL73257.1|	58	37..246 of 273	60..282 of 389	GIY COI i6 grp IB protein (Fragment) n2 TaxPodospora anserina S mat+ RepIDQ02688_PODAN [Fusarium pseudograminearum CS3487]
	cox2_i5	150277	150879	SBORM_0071	HEG-like	partial GIY-YIG	ref|XP_007694014.1|	69	9..110 of 200	1..102 of 102	hypothetical protein COCMIDRAFT_66100, partial [Bipolaris oryzae ATCC 44560] r
		152005	153309	SBORM_0072	HEG-like	partial GIY-YIG	ref|YP_007374907.1|	37	46..430 of 434	92..484 of 489	hypothetical protein PRA_mt0086 (mitochondrion) [Phlebia radiata]
	cox2_i6	154091	154486	SBORM_0122	hypothetical protein
		154523	154852	SBORM_0073	HEG-like	partial GIY-YIG	gb|AGN49031.1|	89	1..107 of 109	1..107 of 312	GIY-YIG endonuclease (mitochondrion)[Botrytis cinerea B05.10]
		155234	155584	SBORM_0123	hypothetical protein		gb|AGN49031.1|	75	24..76 of 116	247..299 of 312	GIY-YIG endonuclease (mitochondrion) [Botrytis cinerea B05.10]
		156189	156554	SBORM_0124	hypothetical protein
nad4L		158457	160677	SBORM_0074	nad4L		ref|YP_005351169.1|	94	1..89 of 89	1..89 of 89	NADH dehydrogenase subunit 4L (mitochondrion) [Peltigera malacea]
nad5		160677	171367	SBORM_0076	nad5		gb|AGN48996.1|	91	1..653 of 659	1..653 of 665	NADH dehydrogenase subunit 5 (mitochondrion) [Botrytis cinerea B05.10]
	nad5_i1	160926	162263	SBORM_0077	HEG-like	full LAGLIDADG	emb|CCO27499.1|	40	113..399 of 404	42..331 of 335	LAGLIDADG homing endonuclease (mitochondrion) [Rhizoctonia solani AG-1 IB]
		162689	163534	SBORM_0078	HEG-like	full LAGLIDADG	ref|NP_074944.1|	61	1..276 of 281	243..515 of 528	orf528 [Podospora anserina]
	nad5_i2	164568	165485	SBORM_0079	HEG-like	full LAGLIDADG	ref|YP_001427402.1|	77	1..305 of 305	10..311 of 396	hypothetical protein SNOGp09 [Phaeosphaeria nodorum SN15]
	nad5_i4	169065	170015	SBORM_0080	HEG-like	full LAGLIDADG	sp|Q35136.2|IEND4_NEUCR	61	6..311 of 316	243..540 of 545	Probable intron-encoded endonuclease 4 (mitochondrion) [Neurospora crassa OR74A]
rnpB		171984	172309	SBORM_0130	rnpB
rns		172458	175055	SBORM_0131	rns
		176149	176220	SBORM_0081	tRNA-Arg
		176565	176870	SBORM_0126	hypothetical protein
		177046	177130	SBORM_0082	tRNA-Tyr
		178380	178450	SBORM_0083	tRNA-Asn
		178473	178545	SBORM_0084	tRNA-Arg
nad6		179039	182175	SBORM_0085	nad6		gb|AGN48998.1|	86	1..230 of 230	1..231 of 231	NADH dehydrogenase subunit 6 (mitochondrion) [Botrytis cinerea B05.10]
	nad6_i1	179613	180026	SBORM_0086	HEG-like	full LAGLIDADG	ref|YP_007507089.1|	71	19..136 of 137	78..195 of 486	LAGLIDADG endonuclease (mitochondrion) [Ceratocystis cacaofunesta]
		182596	182667	SBORM_0087	tRNA-Val
cox3		183421	193729	SBORM_0088	cox3		ref|YP_008965366.1|	86	1..269 of 269	1..269 of 269	Cox3 (mitochondrion) [Rhynchosporium commune]
	cox3_i1	183532	184674	SBORM_0089	HEG-like	full LAGLIDADG	ref|YP_203294.1|	43	1..375 of 376	4..360 of 360	orf360 [Rhizopus oryzae] gb|AAW49461.1|
	cox3_i2	186311	186739	SBORM_0127	HEG-like	partial LAGLIDADG	gb|EUN20526.1|	39	2..142 of 142	32..170 of 181	hypothetical protein COCVIDRAFT_116460, partial [Bipolaris victoriae FI3]
		186876	187406	SBORM_0128	HEG-like	full LAGLIDADG	gb|AGN49000.1|	97	1..169 of 176	107..275 of 328	LAGLIDADG endonuclease (mitochondrion) [Botrytis cinerea B05.10]
	cox3_i5	191313	191798	SBORM_0137	HEG-like	full LAGLIDADG	ref|YP_008964945.1|	82	24..152 of 161	1..129 of 405	LAGLIDADG endonuclease (mitochondrion) [Annulohypoxylon stygium]
		193948	194622	SBORM_0092	hypothetical protein
		195905	196561	SBORM_0093	hypothetical protein	partial DNAPOL	gb|AAB64107.1|	47	1..167 of 218	43..209 of 228	DNA polymerase [Ascosphaera aggregata]
		197412	197738	SBORM_0129	hypothetical protein
		200269	200339	SBORM_0094	tRNA-Arg
		200515	200586	SBORM_0095	tRNA-Lys
		200630	200700	SBORM_0096	tRNA-Gly
		200702	200774	SBORM_0097	tRNA-Asp
		200806	200885	SBORM_0098	tRNA-Ser
		200930	201000	SBORM_0099	tRNA-Trp
		201718	201870	SBORM_0100	hypothetical protein
		202516	202587	SBORM_0101	tRNA-Ile
		202700	202785	SBORM_0102	tRNA-Ser
		202812	202884	SBORM_0103	tRNA-Pro
