# Supplementary material for: The 203 kbp Mitochondrial Genome of the Phytopathogenic Fungus Sclerotinia borealis Reveals Multiple Invasions of Introns and Genomic Duplications
Source: PLoS One. 2014 Sep 12;9(9):e107536. doi: 10.1371/journal.pone.0107536 (PMC4162613; doi:10.1371/journal.pone.0107536)
Supplement: Table S5 — Sequence similarity betwen mt introns of S. borealis and introns of other organisms. (XLS) [file pone.0107536.s007.xls]

## Sheet: Sheet1
Table S5. Sequence similarity betwen mt introns of S. borealis and introns of other organisms
Query (S. borealis)	BLASTN match (Subject) *	Nucl. seq. identity (%)	Alignment length (bp)	Align. pos Query	Align. pos Subject	Intron and gene (if annotated)	Organism/definition	Taxonomic affiliation
Introns in protein-coding genes
cox1_intron1	JN088164	80	783	1264..2042 of 2061	35650..36426 of 63363	intron1 cox1	Peltigera malacea mitochondrion, complete genome.	Ascomycota; saccharomyceta; Pezizomycotina; leotiomyceta; Lecanoromycetes; Lecanoromycetidae;Peltigerales; Peltigerineae; Peltigeraceae; Peltigera
	JN088165	79	782	1264..2042 of 2061	37367..38142 of 62785	intron1 cox1	Peltigera membranacea mitochondrion, complete genome.	Ascomycota; saccharomyceta; Pezizomycotina; leotiomyceta; Lecanoromycetes; Lecanoromycetidae;Peltigerales; Peltigerineae; Peltigeraceae; Peltigera
cox1_intron2	KF545917	79	1215	1795..3001 of 3047	88582..89763 of 133782	intron4 cox1	Annulohypoxylon stygium mitochondrion, complete genome.	Ascomycota; saccharomyceta; Pezizomycotina; leotiomyceta; sordariomyceta; Sordariomycetes; Xylariomycetidae; Xylariales; Xylariaceae; Annulohypoxylon
	Chromosome_2.37	75	1216	1795..2971 of 3047	74965..76162 of 128852	intron2 cox1	Sclerotinia sclerotiorum mitochondria.	Ascomycota; saccharomyceta; Pezizomycotina; leotiomyceta; sordariomyceta; Leotiomycetes; Helotiales; Sclerotiniaceae; Sclerotinia
cox1_intron3	Chromosome_2.37	95	1338	109..1446 of 1446	76620..77957 of 128852	intron3 cox1	Sclerotinia sclerotiorum mitochondria.	Ascomycota; saccharomyceta; Pezizomycotina; leotiomyceta; sordariomyceta; Leotiomycetes; Helotiales; Sclerotiniaceae; Sclerotinia
	KC832409	95	1339	109..1446 of 1446	37769..39107 of 82212	intron5 cox1	Botryotinia fuckeliana B05.10 mitochondrion, complete genome.	Ascomycota; saccharomyceta; Pezizomycotina; leotiomyceta; sordariomyceta; Leotiomycetes; Helotiales; Sclerotiniaceae; Botrytis
cox1_intron4	JN204424	78	987	9..977 of 1296	44708..45691 of 70379		Marssonina brunnea f. sp. 'multigermtubi' mitochondrion, complete genome.	Ascomycota; saccharomyceta; Pezizomycotina; leotiomyceta; sordariomyceta; Leotiomycetes; Helotiales; Dermateaceae; Marssonina
	KF650575	77	988	9..979 of 1296	4196..5181 of 68729	intron4 cox1	Rhynchosporium secalis mitochondrion, complete genome.	Ascomycota; saccharomyceta; Pezizomycotina; leotiomyceta; sordariomyceta; Leotiomycetes; Helotiales; mitosporic Helotiales; Rhynchosporium
cox1_intron5	NW_003533854	92	1079	506..1584 of 1584	94204..95280 of 154863		Leptosphaeria maculans JN3 SuperContig_30_v2.	Ascomycota; Pezizomycotina; Dothideomycetes; Pleosporomycetidae; Pleosporales; Pleosporineae; Leptosphaeriaceae; Leptosphaeria; Leptosphaeria maculans complex.
	X14669	90	1112	505..1584 of 1584	5933..7044 of 7972	intron4 cox1	Neurospora crassa mitochondrial COI gene for coxI (exon 1-5).	Ascomycota; saccharomyceta; Pezizomycotina; leotiomyceta; sordariomyceta; Sordariomycetes; Sordariomycetidae; Sordariales; Sordariaceae; Neurospora
cox1_intron6	KF650575	68	706	1581..2275 of 2580	56986..57673 of 68729	intron2 nad5	Rhynchosporium secalis mitochondrion, complete genome.	Ascomycota; saccharomyceta; Pezizomycotina; leotiomyceta; sordariomyceta; Leotiomycetes; Helotiales; mitosporic Helotiales; Rhynchosporium
	KF650572	68	708	1580..2275 of 2580	56883..57572 of 68904	intron2 nad5	Rhynchosporium agropyri mitochondrion, complete genome.	Ascomycota; saccharomyceta; Pezizomycotina; leotiomyceta; sordariomyceta; Leotiomycetes; Helotiales; mitosporic Helotiales; Rhynchosporium
cox1_intron7	no hits
cox1_intron8	Chromosome_2.37	97	1319	296..1611 of 2277	78747..80062 of 128852	intron4 cox1	Sclerotinia sclerotiorum mitochondria.	Ascomycota; saccharomyceta; Pezizomycotina; leotiomyceta; sordariomyceta; Leotiomycetes; Helotiales; Sclerotiniaceae; Sclerotinia
	KC832409	92	345	1932..2276 of 2277	39551..39895 of 82212	intron6 cox1	Botryotinia fuckeliana B05.10 mitochondrion, complete genome.	Ascomycota; saccharomyceta; Pezizomycotina; leotiomyceta; sordariomyceta; Leotiomycetes; Helotiales; Sclerotiniaceae; Botrytis
cox1_intron9	JN204424	87	903	1..902 of 2719	47488..48389 of 70379		Marssonina brunnea f. sp. 'multigermtubi' mitochondrion, complete genome.	Ascomycota; saccharomyceta; Pezizomycotina; leotiomyceta; sordariomyceta; Leotiomycetes; Helotiales; Dermateaceae; Marssonina
	KF650575	85	899	5..902 of 2719	10107..11004 of 68729	intron8 cox1	Rhynchosporium secalis mitochondrion, complete genome.	Ascomycota; saccharomyceta; Pezizomycotina; leotiomyceta; sordariomyceta; Leotiomycetes; Helotiales; mitosporic Helotiales; Rhynchosporium
cox1_intron10	Chromosome_2.37	91	685	2699..3372 of 3372	81472..82156 of 128852	intron5 cox1	Sclerotinia sclerotiorum mitochondria.	Ascomycota; saccharomyceta; Pezizomycotina; leotiomyceta; sordariomyceta; Leotiomycetes; Helotiales; Sclerotiniaceae; Sclerotinia
	NW_003533854	83	632	2699..3330 of 3372	92524..93155 of 154863		Leptosphaeria maculans JN3 SuperContig_30_v2.	Ascomycota; saccharomyceta; Pezizomycotina; Dothideomycetes; Pleosporomycetidae; Pleosporales; Pleosporineae; Leptosphaeriaceae; Leptosphaeria; Leptosphaeria maculans complex.
cox1_intron11	NW_003533854	83	887	1168..2052 of 2444	90376..91260 of 154863		Leptosphaeria maculans JN3 SuperContig_30_v2.	Ascomycota; saccharomyceta; Pezizomycotina; Dothideomycetes; Pleosporomycetidae; Pleosporales; Pleosporineae; Leptosphaeriaceae; Leptosphaeria; Leptosphaeria maculans complex.
	X55026	80	784	142..922 of 2444	61043..61805 of 100314	intron15 cox1	Podospora anserina complete mitochondrial genome.	Ascomycota; saccharomyceta; Pezizomycotina; leotiomyceta; sordariomyceta; Sordariomycetes; Sordariomycetidae; Sordariales;Lasiosphaeriaceae; Podospora
cox1_intron12	no hits
cox1_intron13	NW_003533854	84	318	399..713 of 713	89416..89724 of 154863		Leptosphaeria maculans JN3 SuperContig_30_v2.	Ascomycota; saccharomyceta; Pezizomycotina; Dothideomycetes; Pleosporomycetidae; Pleosporales; Pleosporineae; Leptosphaeriaceae; Leptosphaeria; Leptosphaeria maculans complex.
	DQ364632	72	197	413..608 of 713	78287..78452 of 95676	intron1 nad1	Fusarium graminearum mitochondrion, complete genome.	Ascomycota; saccharomyceta; Pezizomycotina; leotiomyceta; sordariomyceta; Sordariomycetes; Hypocreomycetidae; Hypocreales; Nectriaceae; Fusarium; Fusarium sambucinum species complex
nad4_intron1	JN041209	77	1390	1..1345 of 1386	48384..49773 of 62978	intron1 nad4	Fusarium solani mitochondrion, complete genome.	Ascomycota; saccharomyceta; Pezizomycotina; leotiomyceta; sordariomyceta; Sordariomycetes; Hypocreomycetidae; Hypocreales;Nectriaceae; Fusarium; Fusarium solani species complex
	JX185564	78	1352	1..1339 of 1386	78498..79818 of 103147	intron1 nad4	Ceratocystis cacaofunesta mitochondrion, complete genome.	Ascomycota; saccharomyceta; Pezizomycotina; leotiomyceta; sordariomyceta; Sordariomycetes; Hypocreomycetidae; Microascales; Ceratocystidaceae; Ceratocystis
cob_intron1	FJ560376	81	1471	2026..3473 of 3474	108..1559 of 3549		Microdochium majus strain 98 cytochrome b (cytb) gene, cytb-S allele, partial cds; mitochondrial.	Ascomycota; saccharomyceta; Pezizomycotina; leotiomyceta; sordariomyceta; Sordariomycetes; Xylariomycetidae; Xylariales; mitosporic Xylariales; Microdochium
	AF004559	77	1526	2026..3473 of 3474	3465..4927 of 12311	intron2 cob	Venturia inaequalis RT-like protein and cytochrome b (cytb) genes, mitochondrial genes encoding mitochondrial proteins, complete cds.	Ascomycota; saccharomyceta; Pezizomycotina; leotiomyceta; dothideomyceta; Dothideomycetes; Dothideomycetes incertae sedis; Venturiales; Venturiaceae; Venturia
cob_intron2	GU933643	97	1318	1..1318 of 1318	99..1416 of 7435	intron1 cob	Monilinia fructicola cytochrome b (cytb) gene, partial cds; mitochondrial.	Ascomycota; saccharomyceta; Pezizomycotina; leotiomyceta; sordariomyceta; Leotiomycetes; Helotiales; Sclerotiniaceae; Monilinia
	GQ304941	97	1318	1..1318 of 1318	2095..3412 of 12081	intron2 cob	Monilinia fructicola isolate SC99A3 cytochrome b (cytb) gene, complete cds; mitochondrial.	Ascomycota; saccharomyceta; Pezizomycotina; leotiomyceta; sordariomyceta; Leotiomycetes; Helotiales; Sclerotiniaceae; Monilinia
cob_intron3	JN007486	79	394	1483..1876 of 3638	61791..62184 of 127206	intron3 cob	Chaetomium thermophilum var. thermophilum strain DSM 1495 mitochondrion, complete genome.	Ascomycota; saccharomyceta; Pezizomycotina; leotiomyceta; sordariomyceta; Sordariomycetes; Sordariomycetidae; Sordariales; Chaetomiaceae; Chaetomium
	KF545917	78	390	1487..1876 of 3638	74721..75110 of 133782	intron3 cob	Annulohypoxylon stygium mitochondrion, complete genome.	Ascomycota; saccharomyceta; Pezizomycotina; leotiomyceta; sordariomyceta; Sordariomycetes; Xylariomycetidae; Xylariales; Xylariaceae; Annulohypoxylon
cob_intron4	no hits
cob_intron5	DQ364632	80	374	1334..1690 of 2855	54526..54877 of 95676	intron5 cob	Fusarium graminearum mitochondrion, complete genome.	Ascomycota; saccharomyceta; Pezizomycotina; leotiomyceta; sordariomyceta; Sordariomycetes; Hypocreomycetidae; Hypocreales; Nectriaceae; Fusarium; Fusarium sambucinum species complex
cob_intron6	GQ304941	87	1180	760..1915 of 2251	10137..11247 of 12081	intron7 cob	Monilinia fructicola isolate SC99A3 cytochrome b (cytb) gene, complete cds; mitochondrial.	Ascomycota; saccharomyceta; Pezizomycotina; leotiomyceta; sordariomyceta; Leotiomycetes; Helotiales; Sclerotiniaceae; Monilinia
	GU952815	87	1178	760..1912 of 2251	10040..11149 of 11951	intron7 cob	Monilinia fructicola isolate peach7c cytochrome b (cytb) gene, complete cds; mitochondrial.	Ascomycota; saccharomyceta; Pezizomycotina; leotiomyceta; sordariomyceta; Leotiomycetes; Helotiales; Sclerotiniaceae; Monilinia
nad1_intron1	KF545917	68	1751	1215..2822 of 3269	107713..109426 of 133782	intron1 nad1	Annulohypoxylon stygium mitochondrion, complete genome.	Ascomycota; saccharomyceta; Pezizomycotina; leotiomyceta; sordariomyceta; Sordariomycetes; Xylariomycetidae; Xylariales; Xylariaceae; Annulohypoxylon
	X55026	67	1612	1243..2838 of 3269	90054..91580 of 100314	intron1 nad1	Podospora anserina complete mitochondrial genome.	Ascomycota; saccharomyceta; Pezizomycotina; leotiomyceta; sordariomyceta; Sordariomycetes; Sordariomycetidae; Sordariales;Lasiosphaeriaceae; Podospora
nad1_intron2	JX185564	69	302	113..412 of 2164	74570..74870 of 103147	intron1 nad1	Ceratocystis cacaofunesta mitochondrion, complete genome.	Ascomycota; saccharomyceta; Pezizomycotina; leotiomyceta; sordariomyceta; Sordariomycetes; Hypocreomycetidae; Microascales; Ceratocystidaceae; Ceratocystis
nad1_intron3	Chromosome_2.37	86	961	1..923 of 1452	101635..102588 of 128852	intron1 nad1	Sclerotinia sclerotiorum mitochondria.	Ascomycota; saccharomyceta; Pezizomycotina; leotiomyceta; sordariomyceta; Leotiomycetes; Helotiales; Sclerotiniaceae; Sclerotinia
	NW_003533854	78	708	227..923 of 1452	42191..42869 of 154863		Leptosphaeria maculans JN3 SuperContig_30_v2.	Ascomycota; saccharomyceta; Pezizomycotina; Dothideomycetes; Pleosporomycetidae; Pleosporales; Pleosporineae; Leptosphaeriaceae; Leptosphaeria; Leptosphaeria maculans complex.
nad1_intron4	no hits
nad1_intron5	EU053989	77	666	655..1319 of 1342	30137..30801 of 49761	intron1 nad1	Phaeosphaeria nodorum SN15 mitochondrion, complete genome.	Ascomycota; saccharomyceta; Pezizomycotina; leotiomyceta; dothideomyceta; Dothideomycetes; Pleosporomycetidae; Pleosporales; Pleosporineae; Phaeosphaeriaceae; Parastagonospora
	NW_003533854	75	369	651..1019 of 1342	45125..45492 of 154863		Leptosphaeria maculans JN3 SuperContig_30_v2.	Ascomycota; saccharomyceta; Pezizomycotina; Dothideomycetes; Pleosporomycetidae; Pleosporales; Pleosporineae; Leptosphaeriaceae; Leptosphaeria; Leptosphaeria maculans complex.
atp6_intron1	HQ259115	76	330	1..325 of 1613	27779..28081 of 93722	intron1 nad5	Moniliophthora roreri mitochondrion, complete genome.	Basidiomycota; Agaricomycotina; Agaricomycetes; Agaricomycetidae; Agaricales; Marasmiaceae; mitosporic Marasmiaceae; Moniliophthora
	JX271275	77	324	15..325 of 1613	53982..54289 of 135005		Agaricus bisporus var. bisporus H97 mitochondrion, complete genome.	Basidiomycota; Agaricomycotina; Agaricomycetes; Agaricomycetidae; Agaricales; Agaricaceae; Agaricus
atp6_intron2	KC832409	88	534	1428..1960 of 3182	69142..69675 of 82212	intron1 atp6	Botryotinia fuckeliana B05.10 mitochondrion, complete genome.	Ascomycota; saccharomyceta; Pezizomycotina; leotiomyceta; sordariomyceta; Leotiomycetes; Helotiales; Sclerotiniaceae; Botrytis
	Chromosome_2.37	83	467	1464..1926 of 3182	106860..107326 of 128852	intron1 atp6	Sclerotinia sclerotiorum mitochondria.	Ascomycota; saccharomyceta; Pezizomycotina; leotiomyceta; sordariomyceta; Leotiomycetes; Helotiales; Sclerotiniaceae; Sclerotinia
nad2_intron1	KC832409	90	1495	1..1494 of 1494	75638..77110 of 82212	intron1 nad2	Botryotinia fuckeliana B05.10 mitochondrion, complete genome.	Ascomycota; saccharomyceta; Pezizomycotina; leotiomyceta; sordariomyceta; Leotiomycetes; Helotiales; Sclerotiniaceae; Botrytis
	KF545917	76	1269	277..1494 of 1494	32886..34129 of 133782	intron1 nad2	Annulohypoxylon stygium mitochondrion, complete genome.	Ascomycota; saccharomyceta; Pezizomycotina; leotiomyceta; sordariomyceta; Sordariomycetes; Xylariomycetidae; Xylariales; Xylariaceae; Annulohypoxylon
nad2_intron2	SUIMTRGG	77	296	37..327 of 1436	13..294 of 539		Suillus grisellus large subunit ribosomal RNA gene, complete sequence; mitochondrial gene for mitochondrial product.	Basidiomycota; Agaricomycotina; Agaricomycetes; Agaricomycetidae; Boletales; Suillineae; Suillaceae; Suillus
	HQ259115	73	299	36..331 of 1436	27818..28089 of 93722	intron1 nad5	Moniliophthora roreri mitochondrion, complete genome.	Basidiomycota; Agaricomycotina; Agaricomycetes; Agaricomycetidae; Agaricales; Marasmiaceae; mitosporic Marasmiaceae; Moniliophthora
nad2_intron3	NW_003533854	73	944	601..1495 of 2875	57725..58606 of 154863		Leptosphaeria maculans JN3 SuperContig_30_v2.	Ascomycota; saccharomyceta; Pezizomycotina; Dothideomycetes; Pleosporomycetidae; Pleosporales; Pleosporineae; Leptosphaeriaceae; Leptosphaeria; Leptosphaeria maculans complex.
	KF545917	70	768	1821..2580 of 2875	37566..38321 of 133782	intron3 nad2	Annulohypoxylon stygium mitochondrion, complete genome.	Ascomycota; saccharomyceta; Pezizomycotina; leotiomyceta; sordariomyceta; Sordariomycetes; Xylariomycetidae; Xylariales; Xylariaceae; Annulohypoxylon
nad2_intron4	JX271275	70	356	1426..1775 of 2202	64019..64371 of 135005	intron1 nad2	Agaricus bisporus var. bisporus H97 mitochondrion, complete genome.	Basidiomycota; Agaricomycotina; Agaricomycetes; Agaricomycetidae; Agaricales; Agaricaceae; Agaricus
nad2_intron5	AB027341	81	129	311..437 of 667	1313..1434 of 2770		Elaphocordyceps jezoensis mitochondrial gene for small subunit ribosomal RNA.	Ascomycota; saccharomyceta; Pezizomycotina; leotiomyceta; sordariomyceta; Sordariomycetes; Hypocreomycetidae; Hypocreales; Ophiocordycipitaceae; Elaphocordyceps
	Chromosome_2.37	76	152	53..203 of 667	72994..73144 of 128852	intron1 cox1	Sclerotinia sclerotiorum mitochondria.	Ascomycota; saccharomyceta; Pezizomycotina; leotiomyceta; sordariomyceta; Leotiomycetes; Helotiales; Sclerotiniaceae; Sclerotinia
nad2_intron6	FR825813	79	248	168..389 of 1424	78..317 of 559		Albugo laibachii Nc14, genomic contig CONTIG_2847_NC14_v4_559_54.	Oomycetes; Albuginales; Albuginaceae; Albugo
	FR826125	68	386	578..954 of 1424	5..325 of 423		Albugo laibachii Nc14, genomic contig CONTIG_3231_NC14_v4_423_25.	Oomycetes; Albuginales; Albuginaceae; Albugo
nad3_intron1	X55026	80	477	475..947 of 1450	13733..14205 of 100314	intron1 nad3	Podospora anserina complete mitochondrial genome.	Ascomycota; saccharomyceta; Pezizomycotina; leotiomyceta; sordariomyceta; Sordariomycetes; Sordariomycetidae; Sordariales;Lasiosphaeriaceae; Podospora
	X14485	80	477	475..947 of 1450	2469..2941 of 3875	intron1 nad3	Podospora anserina mitochondrial ND2 and 3 genes.	Ascomycota; saccharomyceta; Pezizomycotina; leotiomyceta; sordariomyceta; Sordariomycetes; Sordariomycetidae; Sordariales;Lasiosphaeriaceae; Podospora
cox2_intron1	Chromosome_2.37	86	241	23..262 of 1917	2734..2964 of 128852		Sclerotinia sclerotiorum mitochondria.	Ascomycota; saccharomyceta; Pezizomycotina; leotiomyceta; sordariomyceta; Leotiomycetes; Helotiales; Sclerotiniaceae; Sclerotinia
	KC573039	80	265	14..267 of 1917	26490..26752 of 74129	intron1 cox3	Nuclearia simplex mitochondrion, complete genome.	Opisthokonta; Nucleariidae and Fonticula group; Nucleariidae; Nuclearia
cox2_intron2	NW_003533854	79	631	227..857 of 2735	85670..86300 of 154863		Leptosphaeria maculans JN3 SuperContig_30_v2.	Ascomycota; saccharomyceta; Pezizomycotina; Dothideomycetes; Pleosporomycetidae; Pleosporales; Pleosporineae; Leptosphaeriaceae; Leptosphaeria; Leptosphaeria maculans complex.
	XM_003836966	78	423	227..649 of 2735	97..519 of 519		Leptosphaeria maculans JN3 hypothetical protein (LEMA_P124180.1) mRNA, complete cds.	Ascomycota; saccharomyceta; Pezizomycotina; Dothideomycetes; Pleosporomycetidae; Pleosporales; Pleosporineae; Leptosphaeriaceae; Leptosphaeria; Leptosphaeria maculans complex.
cox2_intron3	X55026	73	670	1140..1802 of 2304	83135..83788 of 100314	intron2 cox2	Podospora anserina complete mitochondrial genome.	Ascomycota; saccharomyceta; Pezizomycotina; leotiomyceta; sordariomyceta; Sordariomycetes; Sordariomycetidae; Sordariales;Lasiosphaeriaceae; Podospora
	JX185564	68	852	1157..1996 of 2304	25279..26107 of 103147	intron3 cox2	Ceratocystis cacaofunesta mitochondrion, complete genome.	Ascomycota; saccharomyceta; Pezizomycotina; leotiomyceta; sordariomyceta; Sordariomycetes;Hypocreomycetidae; Microascales; Ceratocystidaceae; Ceratocystis
cox2_intron4	NW_003533854	77	1378	3..1335 of 2054	79252..80577 of 154863		Leptosphaeria maculans JN3 SuperContig_30_v2.	Ascomycota; saccharomyceta; Pezizomycotina; Dothideomycetes; Pleosporomycetidae; Pleosporales; Pleosporineae; Leptosphaeriaceae; Leptosphaeria; Leptosphaeria maculans complex.
	XM_007720495	87	345	738..1082 of 2054	1..345 of 351		Bipolaris zeicola 26-R-13 hypothetical protein partial mRNA.	Ascomycota; saccharomyceta; Pezizomycotina; leotiomyceta; dothideomyceta; Dothideomycetes; Pleosporomycetidae; Pleosporales; Pleosporineae; Pleosporaceae; Bipolaris
cox2_intron5	Chromosome_2.37	88	1970	2..1934 of 4300	2694..4650 of 128852		Sclerotinia sclerotiorum mitochondria.	Ascomycota; saccharomyceta; Pezizomycotina; leotiomyceta; sordariomyceta; Leotiomycetes; Helotiales; Sclerotiniaceae; Sclerotinia
	JN088164	76	993	664..1650 of 4300	55158..56139 of 63363	intron1 cox2	Peltigera malacea mitochondrion, complete genome.	Ascomycota; saccharomyceta; Pezizomycotina; leotiomyceta; Lecanoromycetes; Lecanoromycetidae;Peltigerales; Peltigerineae; Peltigeraceae; Peltigera
cox2_intron6	KC832409	85	1898	3..1891 of 3515	80067..81855 of 82212	intron1 cox2	Botryotinia fuckeliana B05.10 mitochondrion, complete genome.	Ascomycota; saccharomyceta; Pezizomycotina; leotiomyceta; sordariomyceta; Leotiomycetes; Helotiales; Sclerotiniaceae; Botrytis
	NW_003533854	81	1902	1..1891 of 3515	76935..78708 of 154863		Leptosphaeria maculans JN3 SuperContig_30_v2.	Ascomycota; saccharomyceta; Pezizomycotina; Dothideomycetes; Pleosporomycetidae; Pleosporales; Pleosporineae; Leptosphaeriaceae; Leptosphaeria; Leptosphaeria maculans complex.
nad4L_intron1	Chromosome_2.37	91	540	1421..1951 of 1951	14501..15026 of 128852		Sclerotinia sclerotiorum mitochondria.	Ascomycota; saccharomyceta; Pezizomycotina; leotiomyceta; sordariomyceta; Leotiomycetes; Helotiales; Sclerotiniaceae; Sclerotinia
	KC832409	88	549	1421..1951 of 1951	1790..2326 of 82212		Botryotinia fuckeliana B05.10 mitochondrion, complete genome.	Ascomycota; saccharomyceta; Pezizomycotina; leotiomyceta; sordariomyceta; Leotiomycetes; Helotiales; Sclerotiniaceae; Botrytis
nad5_intron1	NW_003533854	80	1136	1504..2628 of 3444	24420..25538 of 154863		Leptosphaeria maculans JN3 SuperContig_30_v2.	Ascomycota; saccharomyceta; Pezizomycotina; Dothideomycetes; Pleosporomycetidae; Pleosporales; Pleosporineae; Leptosphaeriaceae; Leptosphaeria; Leptosphaeria maculans complex.
	JN007486	70	990	1555..2529 of 3444	45908..46882 of 127206	intron1 nad5	Chaetomium thermophilum var. thermophilum strain DSM 1495 mitochondrion, complete genome.	Ascomycota; saccharomyceta; Pezizomycotina; leotiomyceta; sordariomyceta; Sordariomycetes; Sordariomycetidae; Sordariales; Chaetomiaceae; Chaetomium
nad5_intron2	KC683708	87	1261	1..1254 of 1362	27919..29169 of 64840	intron1 nad5	Neurospora crassa OR74A mitochondrion, complete genome.	Ascomycota; saccharomyceta; Pezizomycotina; leotiomyceta; sordariomyceta; Sordariomycetes; Sordariomycetidae; Sordariales; Sordariaceae; Neurospora
	X05115	86	1261	1..1254 of 1362	2570..3820 of 7763	intron1 nad5	Neurospora crassa mitochondrial ND4L and ND5 genes for NADH dehydrogenase subunits.	Ascomycota; saccharomyceta; Pezizomycotina; leotiomyceta; sordariomyceta; Sordariomycetes; Sordariomycetidae; Sordariales; Sordariaceae; Neurospora
nad5_intron3	NW_003533854	86	253	44..294 of 347	28042..28294 of 154863		Leptosphaeria maculans JN3 SuperContig_30_v2.	Ascomycota; saccharomyceta; Pezizomycotina; Dothideomycetes; Pleosporomycetidae; Pleosporales; Pleosporineae; Leptosphaeriaceae; Leptosphaeria; Leptosphaeria maculans complex.
	JN088165	86	251	53..301 of 347	23902..24151 of 62785	intron2 nad5	Peltigera membranacea mitochondrion, complete genome.	Ascomycota; saccharomyceta; Pezizomycotina; leotiomyceta; Lecanoromycetes; Lecanoromycetidae;Peltigerales; Peltigerineae; Peltigeraceae; Peltigera
nad5_intron4	KC683708	71	874	2533..3396 of 3558	29729..30568 of 64840	intron2 nad5	Neurospora crassa OR74A mitochondrion, complete genome.	Ascomycota; saccharomyceta; Pezizomycotina; leotiomyceta; sordariomyceta; Sordariomycetes; Sordariomycetidae; Sordariales; Sordariaceae; Neurospora
	X05115	70	874	2533..3396 of 3558	4379..5218 of 7763	intron2 nad5	Neurospora crassa mitochondrial ND4L and ND5 genes for NADH dehydrogenase subunits.	Ascomycota; saccharomyceta; Pezizomycotina; leotiomyceta; sordariomyceta; Sordariomycetes; Sordariomycetidae; Sordariales; Sordariaceae; Neurospora
nad6_intron1	JX185564	70	1092	406..1489 of 2208	99070..100143 of 103147	intron1 nad6	Ceratocystis cacaofunesta mitochondrion, complete genome.	Ascomycota; saccharomyceta; Pezizomycotina; leotiomyceta; sordariomyceta; Sordariomycetes;Hypocreomycetidae; Microascales; Ceratocystidaceae; Ceratocystis
	NW_003533854	72	721	772..1491 of 2208	130680..131388 of 154863		Leptosphaeria maculans JN3 SuperContig_30_v2.	Ascomycota; saccharomyceta; Pezizomycotina; Dothideomycetes; Pleosporomycetidae; Pleosporales; Pleosporineae; Leptosphaeriaceae; Leptosphaeria; Leptosphaeria maculans complex.
nad6_intron2	no hits
cox3_intron1	Chromosome_2.37	94	1226	1..1226 of 1394	33597..34815 of 128852		Sclerotinia sclerotiorum mitochondria.	Ascomycota; saccharomyceta; Pezizomycotina; leotiomyceta; sordariomyceta; Leotiomycetes; Helotiales; Sclerotiniaceae; Sclerotinia
	JN041209	75	295	300..593 of 1394	37608..37901 of 62978	intron4 cox1	Fusarium solani mitochondrion, complete genome.	Ascomycota; saccharomyceta; Pezizomycotina; leotiomyceta; sordariomyceta; Sordariomycetes; Hypocreomycetidae; Hypocreales;Nectriaceae; Fusarium; Fusarium solani species complex
cox3_intron2	NW_003533854	77	2125	1..2102 of 2785	68029..70073 of 154863		Leptosphaeria maculans JN3 SuperContig_30_v2.	Ascomycota; saccharomyceta; Pezizomycotina; Dothideomycetes; Pleosporomycetidae; Pleosporales; Pleosporineae; Leptosphaeriaceae; Leptosphaeria; Leptosphaeria maculans complex.
	KC832409	94	1002	1754..2755 of 2785	12524..13492 of 82212	intron1 cox3	Botryotinia fuckeliana B05.10 mitochondrion, complete genome.	Ascomycota; saccharomyceta; Pezizomycotina; leotiomyceta; sordariomyceta; Leotiomycetes; Helotiales; Sclerotiniaceae; Botrytis
cox3_intron3	NW_003533854	74	477	414..889 of 1446	65643..66103 of 154863		Leptosphaeria maculans JN3 SuperContig_30_v2.	Ascomycota; saccharomyceta; Pezizomycotina; Dothideomycetes; Pleosporomycetidae; Pleosporales; Pleosporineae; Leptosphaeriaceae; Leptosphaeria; Leptosphaeria maculans complex.
cox3_intron4	Chromosome_2.37	97	477	562..1038 of 1766	36887..37363 of 128852		Sclerotinia sclerotiorum mitochondria.	Ascomycota; saccharomyceta; Pezizomycotina; leotiomyceta; sordariomyceta; Leotiomycetes; Helotiales; Sclerotiniaceae; Sclerotinia
	XM_007695578	83	477	562..1038 of 1766	70..546 of 609		Bipolaris oryzae ATCC 44560 hypothetical protein partial mRNA.	Ascomycota; saccharomyceta; Pezizomycotina; leotiomyceta; dothideomyceta; Dothideomycetes; Pleosporomycetidae; Pleosporales; Pleosporineae; Pleosporaceae; Bipolaris
cox3_intron5	KF545917	90	505	868..1371 of 2108	11169..11673 of 133782	intron3 cox3	Annulohypoxylon stygium mitochondrion, complete genome.	Ascomycota; saccharomyceta; Pezizomycotina; leotiomyceta; sordariomyceta; Sordariomycetes; Xylariomycetidae; Xylariales; Xylariaceae; Annulohypoxylon
	JQ988063	80	169	1721..1882 of 2108	2970..3135 of 3719		Grosmannia sp. WIN(M) 165 small subunit ribosomal RNA gene, partial sequence; and LAGLIDADG homing endonuclease pseudogene, complete sequence; mitochondrial.	Ascomycota; saccharomyceta; Pezizomycotina; leotiomyceta; sordariomyceta; Sordariomycetes; Sordariomycetidae; Ophiostomatales; Ophiostomataceae
Introns in rRNA genes
rns_intron1	NW_003533854.1	79	578	1..473 of 1066	114514 to 115040 of 154863		Leptosphaeria maculans JN3 SuperContig_30_v2.	Ascomycota; saccharomyceta; Pezizomycotina; Dothideomycetes; Pleosporomycetidae; Pleosporales; Pleosporineae; Leptosphaeriaceae; Leptosphaeria; Leptosphaeria maculans complex.
	AF029891	79	387	1..385 of 1066	7169..7519 of 11565	rns (mtSrRNA I3)	Cryphonectria parasitica small subunit ribosomal RNA gene	Ascomycota; saccharomyceta; Pezizomycotina; Sordariomycetes; Sordariomycetidae; Diaporthales; Cryphonectriaceae; Cryphonectria-Endothia complex; Cryphonectria
rnl_intron1	no hits
rnl_intron2	NW_003533854.1	69	1000	619..1568 of 1739	143069..144034 of 154863		Leptosphaeria maculans JN3 SuperContig_30_v2.	Ascomycota; saccharomyceta; Pezizomycotina; Dothideomycetes; Pleosporomycetidae; Pleosporales; Pleosporineae; Leptosphaeriaceae; Leptosphaeria; Leptosphaeria maculans complex.
	JN088165.1	68	622	648..1255 of 1739	509..1115 of 1539	rnl intron 1	Peltigera membranacea mitochondrion, complete genome.	Ascomycota; saccharomyceta; Pezizomycotina; leotiomyceta; Lecanoromycetes; Lecanoromycetidae;Peltigerales; Peltigerineae; Peltigeraceae; Peltigera
rnl_intron3	no hits
rnl_intron4	NW_003533854.1	69	1687	18..1585 of 1620	144424..146040 of 154863		Leptosphaeria maculans JN3 SuperContig_30_v2.	Ascomycota; saccharomyceta; Pezizomycotina; Dothideomycetes; Pleosporomycetidae; Pleosporales; Pleosporineae; Leptosphaeriaceae; Leptosphaeria; Leptosphaeria maculans complex.
	JN088164.1	74	1514	63..1549 of 1620	6..1429 of 1498	rnl intron 2	Peltigera malacea mitochondrion, complete genome.	Ascomycota; saccharomyceta; Pezizomycotina; leotiomyceta; Lecanoromycetes; Lecanoromycetidae;Peltigerales; Peltigerineae; Peltigeraceae; Peltigera
rnl_intron5	EU306741.1	91	44	116..159 of 159	867..909 of 1259	rnl, partial sequence	Sclerotinia sclerotiorum isolate SS1 large subunit ribosomal RNA gene	Ascomycota; saccharomyceta; Pezizomycotina; leotiomyceta; sordariomyceta; Leotiomycetes; Helotiales; Sclerotiniaceae; Sclerotinia
rnl_intron6	EU306737.1	92	124	69..190 of 190	960..1082 of 1140	rnl, partial sequence	Botryotinia fuckeliana isolate BC1	Ascomycota; saccharomyceta; Pezizomycotina; leotiomyceta; sordariomyceta; Leotiomycetes; Helotiales; Sclerotiniaceae; Sclerotinia
	EU306741.1	93	122	69..190 of 190	1077..1197 of 1259	rnl, partial sequence	Sclerotinia sclerotiorum isolate SS1 large subunit ribosomal RNA gene	Ascomycota; saccharomyceta; Pezizomycotina; leotiomyceta; sordariomyceta; Leotiomycetes; Helotiales; Sclerotiniaceae; Sclerotinia
rnl_intron7	KC832409.1	89	2124	274..2360 of 2380	23939..26028 of 82212		Botryotinia fuckeliana B05.10 mitochondrion, complete genome.	Ascomycota; saccharomyceta; Pezizomycotina; leotiomyceta; sordariomyceta; Leotiomycetes; Helotiales; Sclerotiniaceae; Sclerotinia
	FJ895611.1	72	1039	546..1549 of 2380	486..1498 of 2136	rnl	Sarcotrochila macrospora WIN(M)	Ascomycota; saccharomyceta; Pezizomycotina; Leotiomycetes; Helotiales; Hemiphacidiaceae; Sarcotrochila
rnl_intron8	NW_003533854.1	65	443	717..1154 of 3902	153908 to 154345 of 154863		Leptosphaeria maculans JN3 SuperContig_30_v2.	Ascomycota; saccharomyceta; Pezizomycotina; Dothideomycetes; Pleosporomycetidae; Pleosporales; Pleosporineae; Leptosphaeriaceae; Leptosphaeria; Leptosphaeria maculans complex.
* up to two best BLASTN hits are shown, alignments covering less than 10% of S. borealis intron sequence were not taken into account
